# Supplementary material for: Pituitary Adenlylate Cyclase Activating Peptide Protects Adult Neural Stem Cells from a Hypoglycaemic milieu
Source: PLoS One. 2016 Jun 15;11(6):e0156867. doi: 10.1371/journal.pone.0156867 (PMC4909203; doi:10.1371/journal.pone.0156867)
Supplement: S1 Data — (XLSX) [file pone.0156867.s003.xlsx]

## Sheet: Figure 1
ATP assay	control	10mM glucose	5mM glucose	2.5mM glucose	0mM glucose
Relative ATP levels	97.5833	75.5459	86.8471	60.1298	58.224
(% control)	103.119	92.1851	96.1034	79.5488	60.1384
	107.695	101.499	106.168	73.898	55.6742
	91.6024	101.303	82.251	67.9193	29.6129
	148.386	76.8404	76.0898	61.3032	42.1335
	93.2484	92.4262	82.7297	60.1863	49.5843
	84.3588	97.7045	97.4802	50.5678	37.8122
	93.7281	105.474	97.4802	72.6181	39.0465
	85.2038	74.5991	84.4508	80.7682	27.6468
	136.168	71.6719	121.099	77.6079	33.2281
	82.6863	86.0552	86.56	74.6987	45.4265
	76.221	92.7934	51.3111	62.451	34.7978
	161.877	134.28	24.1427	91.3115	27.038
	88.6882	76.9959	47.7729	88.5355	22.2296
	95.867	74.6004	40.5668		33.2064
	83.366	116.298	69.8702		23.5255
	91.8734	78.8151	67.1127		25.187
	91.4069	74.2299	83.307		32.7113
	86.9211	68.8012	74.2271		29.9297
		71.1176	66.9414
		60.0738	53.8152
		63.9808	82.4064
		90.2753	78.1852

## Sheet: Figure 2A
Western blot	control	2.5mM glucose	2.5mM glucose+PACAP
cleaved caspase-3	79	129	138
(% control)	85	100	87
	102	264	123
	115	218	86
	102	104	83
	115	105
		112
		102

## Sheet: Figure 2B
Western blot	control	2.5mM glucose	2.5mM glucose+PACAP
Bcl-2	51	98	144
(% control)	65	84	121
	84	114	156
	117	74	57
	111	100	177
	171	67	144
		91

## Sheet: Figure 2C 
ATP assay	control	PACAP	2.5mM glucose	2.5mM glucose+PACAP
Relative ATP levels	66.7341	108.037	55.843	106.924
(% control)	78.9493	95.0765	46.0319	88.4193
	164.909	102.52	75.7822	97.7256
	158.399	133.252	69.2184	87.1564
	106.662	111.654	57.0766	105.029
	70.9771	94.7441	40.6355	80.1996
	90.5139	104.409	61.9563	172.18
	65.6928	101.412	79.3416	119.778
	50.1938	121.96	88.1805	103.974
	104.713	145.521	102.569	106.204
	142.256	139.627	86.0512	97.5789
	116.88	128.305	116.534	131.35
	103.028	124.695	115.602	111.396
	121.768	112.978	93.3087	79.4164
	99.9743	151.682	74.3753	78.6807
	77.4151	189.033	94.7873	105.827
	99.4167	111.017	87.6987	89.3388
	86.5469	173.147	93.4738	115.583
	94.971	103.283	87.1586	125.973
	100.981	83.5813	110.657	82.3777
	108.975	113.798	109.612	117.577
	104.074	117.518	92.3966	100.138
	89.5107	79.0331	100.632	132.443
	96.4596	100.931	102.266	107.491
	127.855	89.6101	62.5134	188.539
	129	108.359	96.2127	146.895
	97.7872	97.791	84.8981	137.588
	92.2053	80.0816	106.587	223.408
	64.0436	105.161	80.9778	143.28
	89.1082	84.5119	77.0049	138.781
	86.3657	186.993	94.2626	95.9926
	98.3254	120.053	97.0554	146.426
	95.0809	125.932	103.533	77.976
	110.692	124.32	103.677	141.568
	109.536	114.746	101.543	105.159
	101.919	130.316	51.6235	129.552
	104.038		81.1475	108.67
	108.098		63.2092	138.695
	85.9454		105.981	196.581
	121.195		108.544	135.822
	96.3579		101.156	102.725
	62.1314		87.0127	184.954
	120.316
	86.0026
	110.793
	103.204
	107.034

## Sheet: Figure 2D 
Number of cells	control	PACAP	2.5mM glucose	2.5mM glucose+PACAP
(% control)	102.772	121.782	51.0891	97.4257
	100.99	117.03	76.6337	86.1386
	96.2376	140.198	78.4158	103.366
		133.069	70.099	98.0198

## Sheet: Figure 3
QPCR	control	2.5mM glucose	2.5mM glucose+PACAP
CHOP normalised to beta-actin	79.9004	292.367	150
(% control)	101.486	253.046	22.0336
	118.614	196	60
		354	80

## Sheet: Figure 4A
	control	Max-4	2.5mM glucose	2.5mM glucose+Max-4
Relative ATP levels	66.7341	146.216	55.843	146.216
(% control)	78.9493	93.5771	46.0319	93.5771
	164.909	112.635	75.7822	112.635
	158.399	84.7436	69.2184	84.7436
	106.662	87.2657	57.0766	56.0934
	70.9771	80.1052	40.6355	87.2657
	90.5139	99.7637	61.9563	80.1052
	65.6928	117.611	79.3416	99.7637
	50.1938	142.172	88.1805	117.611
	104.713	132.897	102.569	142.172
	142.256	164.139	86.0512	132.897
	116.88	129.018	116.534	164.139
	103.028	100.76	115.602	129.018
	121.768	116.949	93.3087	144.011
	99.9743	125.668	74.3753	144.733
	77.4151		94.7873	120.79
	99.4167		87.6987	188.194
	86.5469		93.4738	154.979
	94.971		87.1586	206.142
	100.981		110.657
	108.975		109.612
	104.074		92.3966
	89.5107		100.632
	96.4596		102.266
	127.855		62.5134
	129		96.2127
	97.7872		84.8981
	92.2053		106.587
	64.0436		80.9778
	89.1082		77.0049
	86.3657		94.2626
	98.3254		97.0554
	95.0809		103.533
	110.692		103.677
	109.536		101.543
	101.919		51.6235
	104.038		81.1475
	108.098		63.2092
	85.9454		105.981
	121.195		108.544
	96.3579		89.1105
	62.1314		95.545
	120.316		99.0739
	86.0026		101.156
	110.793		87.0127
	103.204
	94.3167
	110.347
	105.483
	107.034
	122.909
	73.8874
	90.7132
	110.24
	85.0691

## Sheet: Figure 4B
	control	PACAP	H89	GO6976	2.5mM glucose	2.5mM glucose+PACAP	2.5mM glucose+H89	2.5mM glucose+GO6976
Relative ATP levels	87.1055	61.4319	68.4821	53.5289	83.6196	77.017	92.8308	69.8318
(% control)	113.333	139.153	79.1492	105.275	87.3184	86.9095	103.374	48.1518
	121.464	170.24	94.7075	81.3931	64.676	97.8973	81.478	85.7754
	81.7781	141.37	111.214	81.3389	77.7665	93.6617	124.936	54.7533
	99.8846	120.109	61.5405	64.0265	82.7955	91.4524	105.406	62.0886
	96.435	155.636	67.9374	141.001	87.8483	74.1563	53.9324	67.4463
	82.5117	120.821	84.7066	103.459	76.6113	94.2162	67.6086	144.861
	131.614	115.197	75.1132	106.144	79.1824	101.856	67.3532	141.4
	138.017	127.668	61.8127	70.9191	78.0382	140.136	39.1759	177.589
	83.1135	146.634	69.6345	99.1468	53.1398	140.169	32.1065	174.082
	110.395	191.827	96.6638	105.3	60.7643	170.733	51.69	104.291
	69.0086	244.615	74.6525	86.7094	62.1863	199.705	43.4799	94.4565
	80.0125	183.457	92.2783	104.88	62.225	99.437	95.6991	114.961
	108.707	157.727	88.4722	85.5932	25.1835	96.6887	71.0934	70.1072
	96.6202	141.282	111.063	62.8217	89.596	85.6064	40.3414	65.5698
	82.4116	161.842	71.9088	128.124		127.527	78.0726	43.802
	144.365	88.5981		99.1539		79.1171	65.2983	47.153
	158.343	91.544		54.675		56.3054		42.5098
	158.343	101.533		69.0569		73.6542		115.88
	61.79	103.491		74.2462		58.5455		184.893
	65.2105	154.66		120.28		68.2667		161.472
	80.4305	151.592		120.537		137.35		109.064
	62.1726	166.556		98.7544		112.155		163.746
	86.9349					119.589		200.14
	96.581					153.855		163.692
	103.419							155.925

## Sheet: Figure 5
	control	PACAP	Ex-4	2.5mM glucose	2.5mM glucose+PACAP	2.5mM glucose+Ex-4
Relative ATP levels	82.4116	104.757	112.717	67.8683	84.0785	71.1054
(% control)	144.365	158.712	68.0612	77.7128	112.521	34.6368
	158.343	92.1381	64.8134	53.1398	162.421	55.3735
	158.343	93.4259	51.2956	60.7643	134.44	90.1138
	61.79	88.5981	65.3876	62.1863	79.1171	51.8399
	65.2105	91.544	64.897	62.225	56.3054	36.551
	80.4305	101.533	46.5647	25.1835	73.6542	47.1544
	62.1726	143.478	50.6105	75.3823	58.5455	31.5906
	86.9349	136.853	92.7273	107.476	68.2667	35.9218
	88.4859	134.666	119.843	57.8424	131.093	70.3181
	90.4939	130.091	100.28	111.776	123.299	88.7847
	119.337	156.895	113.819	87.9102	105.43	120.865
	77.9526	123.482	95.2185	89.172	149.579	75.1815
	96.3146	109.629	65.6508	104.038	85.0994	94.5767
	83.5731	118.402	76.7933	114.729	131.546	87.3087
	97.4304	115.383	96.6457	56.7054	131.048	99.184
	146.412	95.2554	88.734	114.336	195.675	95.1789
	87.8897	124.609	112.741		140.806	89.0349
	110.264	122.224	106.497		123.291	67.7286
	116.825	166.47	100.95		218.96	118.906
	106.748		76.0393		148.98	92.5727
	97.1863		96.9688		177.397	113.313
	76.5931		88.5701		118.315	96.8945
	100.551		134.195		331.716	124.665
	103.943				179.694
					185.988
					234.858
